# Supplementary material for: Pre-capture multiplexing improves efficiency and cost-effectiveness of targeted genomic enrichment
Source: BMC Genomics. 2012 Nov 14;13:618. doi: 10.1186/1471-2164-13-618 (PMC3534602; doi:10.1186/1471-2164-13-618)
Supplement: Additional file 1 — Table S1. Positive Control Mutations. [file 1471-2164-13-618-S1.xlsx]

## Sheet: formatted
POSTCAPTURE														PRECAPTURE 12 and PRECAPTURE 16
	Barcode ID	Gene	Type	HGVS mutatation	Mutation type	Chr	Coordinate	Ref	Alt	RS#	Variant reads	Total coverage at base		Barcode ID	Gene	Type	HGVS mutatation	Mutation type	Chr	Coordinate	Ref	Alt	RS#	Precapture 12 variant reads	Precapture 12 Total Coverage at Base	Precapture 16 variant reads	Precapture 16 Total Coverage at Base
	49	MYO6	Het	NM_004999:p.D288DfsX17	small del	6	76554660	ACAA	-		146	356		49	negative control	-	-	-	-	-	-	-	-	-	-	-	-
	50	negative control	-	-	-	-	-	-	-	-	-	-		50	STRC	Het	large del chr15:43,884,238-43,985,131	large deletion						detected	-	detected	-
	51	negative control	-	-	-	-	-	-	-	-	-	-		50	STRC	Hemizygous	NM_153700:p.Gln1353Stop	missense	15	43896918	G	A		7	7	5	7
	52	STRC	Het	large del chr15:43,884,238-43,985,131	large deletion						detected	-		51	negative control	-	-	-	-	-	-	-	-	-	-	-	-
	52	STRC	Hemizygous	NM_153700:p.Gln1353Stop	missense	15	43896918	G	A		50	50		52	ACTG1	Het	NM_001614:p.Pro332Ala	missense	17	79477850	G	C		8	21	9	22
	53	STRC	Het	large del chr15:43,884,238-43,985,131	large deletion						detected	-		53	MYO7A	Het	NM_001127180:p.Ala397Asp,	missense	11	76871318	C	A		7	12	4	9
	53	STRC	Het	NM_153700:p.Gln1353Stop	missense	15	43896918	G	A		59	59		53	MYO7A	Het	NM_001127180:p.G1640fsX	small del	11	76912559	G	-		24	35	8	15
	54	ACTG1	Het	NM_001614:p.Pro332Ala	missense	17	79477850	G	C		10	59		54	MYO6	Het	NM_004999:p.D288DfsX17	small del	6	76554660	ACAA	-		36	156	31	147
	55	negative control	-	-	-	-	-	-	-	-	-	-		55	WFS1	Het	NM_006005:p.Arg859Pro	missense	4	6304098	G	C		22	51	15	34
	56	COCH	Het	NM_001135058:p.Pro51Ser	missense	14	31346846	C	T	rs28938175	189	393		56	ACTG1	Het	NM_001614:p.Pro332Ala	missense	17	79477850	G	C		13	33	9	18
	57	negative control	-	-	-	-	-	-	-	-	-	-		57	WFS1	Het	NM_006005:p.Arg859Pro	missense	4	6304098	G	C		22	40	14	22
	58	ACTG1	Het	NM_001614:p.Pro332Ala	missense	17	79477850	G	C		26	57		58	STRC	Het	large del chr15:43,884,238-43,985,131	large deletion						detected	-	detected	-
	59	ACTG1	Het	NM_001614:p.Pro332Ala	missense	17	79477850	G	C		26	50		58	STRC	Het	NM_153700:p.Gln1353Stop	missense	15	43896918	G	A		42	43	22	22
	60	MYO6	Het	NM_004999:p.D288DfsX17	small del	6	76554660	ACAA	-		156	322		59	COCH	Het	NM_001135058:p.Pro51Ser	missense	14	31346846	C	T	rs28938175	147	269	77	156
	61	WFS1	Het	NM_006005:p.Arg859Pro	missense	4	6304098	G	C		11	16		60	MYO6	Het	NM_004999:p.D288DfsX17	small del	6	76554660	ACAA	-		43	180	49	167
	62	negative control	-	-	-	-	-	-	-	-	-	-		61	USH1C	Het	NM_005709:c.877-1G>A	splice site	11	17544474	C	T		20	52	13	44
	63	WFS1	Het	NM_006005:p.Arg859Pro	missense	4	6304098	G	C		19	29		62	negative control	-	-	-	-	-	-	-	-	-	-	-	-
	64	negative control	-	-	-	-	-	-	-	-	-	-		63	GJB2	Homo	NM_004004:p.Arg127His	missense	13	20763341	C	T		363	366	210	210
	65	TMC1	Homo	NM_002906:c.776+1G>A	splice site	9	75309631	G	A		157	157		64	COCH	Het	NM_001135058:p.Phe121Ser	missense	14	31348139	T	C		108	122	71	122
	66	GJB2	Homo	NM_004004:p.Val37Ile	missense	13	20763612	C	T	rs72474224	72	72		65	GJB2	Homo	NM_004004:p.Val37Ile	missense	13	20763612	C	T	rs72474224	133	133	81	81
	67	USH1C	Het	NM_005709:c.877-1G>A	splice site	11	17544474	C	T		8	13		66	negative control	-	-	-	-	-	-	-	-	-	-	-	-
	68	COCH	Het	NM_001135058:p.Phe121Ser	missense	14	31348139	T	C		135	257		67	ACTG1	Het	NM_001614:p.Pro332Ala	missense	17	79477850	G	C		8	23	12	22
	69	CDH23	Het	NM_022124:p.Ala366Thr	missense	10	73377112	C	T		44	90		68	COCH	Het	NM_001135058:p.Pro51Ser	missense	14	31346846	C	T	rs28938175	56	108	67	128
	70	ACTG1	Het	NM_001614:p.Pro332Ala	missense	17	79477850	G	C		20	39		69	WFS1	Het	NM_006005:p.Arg859Pro	missense	4	6304098	G	C		30	54	23	57
	71	COCH	Het	NM_001135058:p.Pro51Ser	missense	14	31346846	C	T	rs28938175	100	220		70	MITO	Het	MT:961delT	mito	mt	961	T	-		1252	1276	1290	1318
	72	TMC1	Homo	NM_138691:Ser530Stop (c.1586_1587delTC)	small del	9	75420317	TC	-		278	292		71	MITO	-	MT:A1555G	mito	mt	1555	A	G		4614	5064	3715	4021
	73	ACTG1	Het	NM_001614:p.Pro332Ala	missense	17	79477850	G	C		28	49		72	MITO	-	MT:A827G	mito	mt	827	A	G		4360	4396	4247	4268
	74	COCH	Het	NM_001135058:p.Pro51Ser	missense	14	31346846	C	T	rs28938175	92	192		73	KCNQ4	Het	NM_172163:p.Leu281Ser	missense	1	41285554	T	C		24	68	38	101
	75	COCH	Het	NM_001135058:p.Phe121Ser	missense	14	31348139	T	C		87	191		74	COCH	Het	NM_001135058:p.Phe121Ser	missense	14	31348139	T	C		112	208	91	204
	76	MITO	-	MT:T961G	mito	mt	961	T	G		2414	2429		75	ACTG1	Het	NM_001614:p.Pro332Ala	missense	17	79477850	G	C		9	26	17	32
	77	MYO7A	Het	NM_001127180:p.Ala397Asp,	missense	11	76871317	C	A		9	15		76	negative control	-	-	-	-	-	-	-	-	-	-	-	-
	77	MYO7A	Het	NM_001127180:p.G1640fsX	small del	11	76912559	G	-		20	44		77	ACTG1	Het	NM_001614:p.Pro332Ala	missense	17	79477850	G	C		15	32	10	20
	78	negative control	-	-	-	-	-	-	-	-	-	-		78	CDH23	Het	NM_022124:p.Ala366Thr	missense	10	73377112	C	T		100	198	69	154
	79	MITO	-	MT:T961G	mito	mt	961	T	G		4885	4954		79	negative control	-	-	-	-	-	-	-	-	-	-	-	-
	80	EYA4	Het	NM_172103:c.1282-12T>A	splice site	6	133833847	T	A		158	322		80	negative control	-	-	-	-	-	-	-	-	-	-	-	-
	81	GJB2	Homo	NM_004004:p.Arg127His	missense	13	20763341	C	T		380	381		81	EYA4	Het	NM_172103:c.1282-12T>A	splice site	6	133833847	T	A		212	385	153	308
	82	MITO	-	MT:A1555G	mito	mt	1555	A	G		5653	6128		82	MITO	-	MT:961delT	mito	mt	961	T	-		1636	1651	1516	1544
	83	KCNQ4	Het	NM_172163:p.Leu281Ser	missense	1	41285554	T	C		25	72		83	MITO	-	MT:T961G	mito	mt	961	T	G		2197	2219	2191	2202
	84	MITO	-	MT:A827G	mito	mt	827	A	G		7639	7639		84	COCH	Het	NM_001135058:p.Pro51Ser	missense	14	31346846	C	T	rs28938175	93	185	87	187
	85	MYO6	Het	NM_004999:p.D288DfsX17	small del	6	76554660	ACAA	-		136	322		85	ACTG1	Het	NM_001614:p.Pro332Ala	missense	17	79477850	G	C		12	20	10	31
	86	COCH	Het	NM_001135058:p.Pro51Ser	missense	14	31346846	C	T	rs28938175	111	300		86	MITO	-	MT:T961G	mito	mt	827	A	G		3672	3685	3131	3158
	87	ACTG1	Het	NM_001614:p.Pro332Ala	missense	17	79477850	G	C		26	56		87	COCH	Het	NM_001135058:p.Pro51Ser	missense	14	31346846	C	T	rs28938175	209	412	158	326
	88	COCH	Het	NM_001135058:p.Pro51Ser	missense	14	31346846	C	T	rs28938175	185	384		88	COCH	Het	NM_001135058:p.Pro51Ser	missense	14	31346846	C	T	rs28938175	64	130	45	120
	89	negative control	-	-	-	-	-	-	-	-	-	-		89	COCH	Het	NM_001135058:p.Pro51Ser	missense	14	31346846	C	T	rs28938175	91	198	106	180
	90	EYA4	Het	NM_172103:c.1282-12T>A	missense	6	133833847	T	A		96	219		90	COCH	Het	NM_001135058:p.Pro51Ser	missense	14	31346846	C	T	rs28938175	62	117	60	127
	91	MITO	-	MT:961delT	mito	mt	961	T	-		3074	3074		91	COCH	Het	NM_001135058:p.Pro51Ser	missense	14	31346846	C	T	rs28938175	65	136	45	87
	92	negative control	-	-	-	-	-	-	-	-	-	-		92	COCH	Het	NM_001135058:p.Pro51Ser	missense	14	31346846	C	T	rs28938175	33	90	62	112
	93	WFS1	Het	NM_006005:p.Arg859Pro	missense	4	6304098	G	C		13	22		93	COCH	Het	NM_001135058:p.Pro51Ser	missense	14	31346846	C	T	rs28938175	71	140	55	107
	94	MITO	Het	MT:961delT	mito	mt	961	T	-		3054	3054		94	COCH	Het	NM_001135058:p.Pro51Ser	missense	14	31346846	C	T	rs28938175	68	135	42	86
	95	EYA4	Het	NM_172103:c.1282-12T>A	missense	6	133833847	T	A		136	256		95	COCH	Het	NM_001135058:p.Pro51Ser	missense	14	31346846	C	T	rs28938175	65	125	59	118
	96	GJB2	Het	NM_004004:p.Val37Ile	missense	13	20763612	C	T		-	sample failed		96	COCH	Het	NM_001135058:p.Pro51Ser	missense	14	31346846	C	T	rs28938175	48	107	59	120
	96	TECTA	Het	NM_005422:p.Cys1837Arg	missense	11	121037412	T	C		-	sample failed
		SUMMARY													SUMMARY
		het	33	small del	5										het	34	small del	3
		homo	4	large deletion	2										homo	2	large deletion	2
				missense	27												missense	31
				mito	6												mito	6
				splice site	3												splice site	2
					43													44
